# Supplementary material for: Structural insights into the elevator-type transport mechanism of a bacterial ZIP metal transporter
Source: Nat Commun. 2023 Jan 24;14:385. doi: 10.1038/s41467-023-36048-4 (PMC9873690; doi:10.1038/s41467-023-36048-4)
Supplement: Supplementary file 4 — Source Data [file 41467_2023_36048_MOESM4_ESM.xlsx]

## Sheet: Western blot in Figure 9c
		Integrated band intensity	ZIP4/actin ratio	normalized ZIP4/actin ratio
Anti-HA (ZIP4-HA)	Lane2: ZIP4_WT	172.181	3.30159	1
	Lane3: 368V	113.277	2.31022	0.69973
	Lane4: 368F	106.594	2.16145	0.65467
	Lane5: 514V	134.621	3.82381	1.15817
	Lane6: 514F	120.684	2.99367	0.906738
	Lane7: 532V	137.132	2.57932	0.781236
	Lane8: 532F	113.576	3.21991	0.975263
	Lane9: 543V	162.083	3.35756	1.01695
	Lane10: 543F	159.104	2.34428	0.710047
Anti-beta-actin	Lane2: ZIP4_WT	52.151
	Lane3: 368V	49.033
	Lane4: 368F	49.316
	Lane5: 514V	35.206
	Lane6: 514F	40.313
	Lane7: 532V	53.166
	Lane8: 532F	35.273
	Lane9: 543V	48.274
	Lane10: 543F	67.869

## Sheet: Activity data in Figure 9c
	Relative activity			Relative expression level	Calibrated relative activity (%)			P value	Symbol
	Replicate 1	Replicate 2	Replicate 3		Replicate 1	Replicate 2	Replicate 3
ZIP4_WT	1.07544	0.940202	0.984361	1	1.07544	0.940202	0.984361
A368V	0.197897	-0.0573614	0.100382	0.69973	0.282819	-0.0819764	0.143459	0.00145761	**
A368F	0.0956762	0.023919	0.164673	0.65467	0.146144	0.036536	0.251537	0.000315774	***
A514V	0.978841	0.827047	0.708372	1.15817	0.845159	0.714096	0.611628	0.0243747	*
A514F	0.451702	0.277829	0.418583	0.906738	0.498161	0.306405	0.461636	0.00123927	**
A532V	0.0901564	0.106716	0.153634	0.781236	0.115402	0.136599	0.196655	5.33001e-05	***
A532F	-0.0147194	0.00735971	-0.0809568	0.975263	-0.0150928	0.00754638	-0.0830102	2.83926e-05	***
G543V	0.447419	0.499044	0.633843	1.01695	0.439959	0.490724	0.623276	0.00204686	**
G543F	0.513384	0.737094	0.728489	0.710047	0.723029	1.03809	1.02597	0.555615	NS

## Sheet: Western blot In Figure S8
		Integrated band intensity	ZIP4/actin ratio	normalized ZIP4/actin ratio
Anti-HA (ZIP4-HA)	ZIP4_WT	167.929	3.20023	1
	386C	159.42	3.73096	1.16584
	541C	136.042	3.98086	1.24393
	532C	154.254	4.51828	1.41186
	543C	119.069	3.51547	1.0985
Anti-beta-actin	ZIP4_WT	52.474
	386C	42.729
	541C	34.174
	532C	34.14
	543C	33.87

## Sheet: Activity data in Figure S8
	Relative activity			Relative expression level	Calibrated relative activity (%)			P value	Symbol
	Replicate 1	Replicate 2	Replicate 3		Replicate 1	Replicate 2	Replicate 3
ZIP4_WT	1.13289	0.903442	0.963671	1	1.13289	0.903442	0.963671
368C	0.478967	0.544933	0.559273	1.16584	0.410835	0.467417	0.479718	0.00159669	**
514C	0.745554	0.868673	0.768126	1.24393	0.599354	0.69833	0.6175	0.00856095	**
532C	0.708368	0.633803	0.544325	1.41186	0.501727	0.448914	0.385538	0.0019173	**
543C	0.674682	0.722772	0.646393	1.0985	0.614182	0.65796	0.58843	0.00607334	**
